# Supplementary material for: Fabrication, Characterization and Photocatalytic Activity of Copper Oxide Nanowires Formed by Anodization of Copper Foams
Source: Materials (Basel). 2021 Sep 2;14(17):5030. doi: 10.3390/ma14175030 (PMC8433699; doi:10.3390/ma14175030)
Supplement: Supplementary file 1 [file materials-14-05030-s001.zip]

Archive with 1 entries (1 files):
- materials-1346758-supplementary.pdf
